# Supplementary material for: Vitamin K2 (MK-7) attenuates LPS-induced acute lung injury via inhibiting inflammation, apoptosis, and ferroptosis
Source: PLoS One. 2023 Nov 27;18(11):e0294763. doi: 10.1371/journal.pone.0294763 (PMC10681318; doi:10.1371/journal.pone.0294763)
Supplement: S1 Raw images — (ZIP) [file pone.0294763.s001.zip]

Archive with 3 entries (2 files):
- Original image for checking.pptx
- __MACOSX/
- __MACOSX/._Original image for checking.pptx
